# Supplementary material for: scSNViz: visualization and analysis of cell-specific expressed SNVs
Source: Bioinformatics. 2026 Jan 14;42(2):btag023. doi: 10.1093/bioinformatics/btag023 (PMC12866635; doi:10.1093/bioinformatics/btag023)
Supplement: btag023_Supplementary_Data [file btag023_supplementary_data.zip]

Archive with 11 entries (11 files):
- scSNViz_SupplMethods_010626.pdf
- ScSNViz_S_Figure_1.jpg
- ScSNViz_S_Figure_2.jpg
- ScSNViz_S_Figure_3.jpg
- ScSNViz_S_Figure_4.jpg
- ScSNViz_S_Figure_5.jpg
- ScSNViz_S_Figure_6.jpg
- ScSNViz_S_Figure_7.jpg
- ScSNViz_S_Figure_8.jpg
- ScSNViz_S_Figure_9.jpg
- S_Tables1-2_010826.pdf
